# Supplementary material for: The Anemia Stress Index—Anemia, Transfusions, and Mortality in Patients with Continuous Flow Ventricular Assist Devices
Source: J Clin Med. 2022 Aug 3;11(15):4517. doi: 10.3390/jcm11154517 (PMC9369576; doi:10.3390/jcm11154517)
Supplement: Supplementary file 1 [file jcm-11-04517-s001.zip]

Archive with 1 entries (1 files):
- jcm-1731652-supplementary.pdf
